# Supplementary material for: Female Pacific walruses (Odobenus rosmarus divergens) show greater partitioning of sea ice organic carbon than males: Evidence from ice algae trophic markers
Source: PLoS One. 2021 Aug 19;16(8):e0255686. doi: 10.1371/journal.pone.0255686 (PMC8376070; doi:10.1371/journal.pone.0255686)
Supplement: S1 Table — The clam species, Macoma calcarea, served as the benthic baseline. Sea ice organic carbon values for M. calcarea were taken from Koch et al. [41] and stable isotope values are from Kędra et al. [73] and McTigue and Dunton [72]. FG is the functional group variable. (XLSX) [file pone.0255686.s001.xlsx]

## Sheet: S1 Table
Sample ID	Region	Location	Sex	Age Class	Date Collected	DBO Region	Sea ice persistence (days/year)	Monthly mean NSIDC Data	Mean sea ice concentration (%)	IP25	HBI II	HBI III	H-Print (%)	iPOC (%)	δ15N (‰)
NSB:2012W03	Chukchi	Utqiagvik	female	adult	2012-07-10	DBO 4	269	June	72	277	441	1241	63	38	14
NSB:2012W04	Chukchi	Utqiagvik	female	adult	2012-07-10	DBO 4	269	June	72	332	836	2466	68	32	14.7
NSB:2012W06	Chukchi	Utqiagvik	female	calf	2012-08-03	DBO 4	269	June	72	0	139	489	78	22	16.1
NSB:2012W1	Chukchi	Utqiagvik	male	adult	2012-07-10	DBO 4	269	June	72	56	111	357	68	32	15
NSB:2012W2	Chukchi	Utqiagvik	male	adult	2012-07-10	DBO 4	269	June	72	185	334	701	57	44	13.5
NSB:2012WWW1	Chukchi	Wainwright	female	calf	2012-06-24	DBO 4	269	June	72	94	194	382	57	44	15.8
NSB:2012WWW2	Chukchi	Wainwright	female	adult	2012-06-24	DBO 4	269	June	72	433	705	1479	57	44	14.3
NSB:2014W23	Chukchi	Peard Bay	male	adult	2014-07-12	DBO 4	261	June	92	388	835	1849	60	41	13.8
NSB:2014W24	Chukchi	Peard Bay	female	adult	2014-07-12	DBO 4	261	June	92	699	1106	1873	51	50	14.3
NSB:2014W25	Chukchi	Peard Bay	female	adult	2014-07-12	DBO 4	261	June	92	280	397	383	36	65	13.9
NSB:BRW_WALRUS12	Chukchi	Utqiagvik	male	adult	2012-07-31	DBO 4	269	June	72	971	2865	9301	71	29	13.8
NSB:WALRUS22	Chukchi	Point Lay	male	calf	2014-10-03	DBO 4	261	September	0	275	487	323	30	71	16.9
NSB:WALRUS29	Chukchi	Point Lay	male	calf	2014-10-03	DBO 4	261	September	0	342	588	503	35	66	15
NSB:WALRUS31	Chukchi	Point Lay	male	calf	2014-10-03	DBO 4	261	September	0	461	564	66	6	96	16.3
NSB:WALRUS32	Chukchi	Point Lay	male	calf	2014-10-03	DBO 4	261	September	0	382	586	248	20	81	15.5
NSB:WALRUS34	Chukchi	Point Lay	female	calf	2014-10-03	DBO 4	261	September	0	388	636	359	26	75	15.9
UAM:Mamm:116339	NBS	Savoonga	female	unknown	2012-05-18	DBO 1	170	April	98	81	70	70	32	69	13.2
UAM:Mamm:116372	NBS	Gambell	female	unknown	2012-05-13	DBO 1	170	April	98	19	18	55	60	41	13.6
UAM:Mamm:116445	NBS	Gambell	female	unknown	2012-05-13	DBO 1	170	April	98	29	39	61	47	54	13.7
UAM:Mamm:116446	NBS	Gambell	female	unknown	2012-05-18	DBO 1	170	April	98	94	104	279	58	43	14.5
UAM:Mamm:116462	NBS	Gambell	female	unknown	2012-05-18	DBO 1	170	April	98	26	16	43	51	50	13.6
UAM:Mamm:116465	NBS	Savoonga	female	unknown	2012-05-18	DBO 1	170	April	98	5	3	24	75	25	12.9
UAM:Mamm:116478	NBS	Gambell	female	unknown	2012-05-13	DBO 1	170	April	98	61	79	262	65	36	14.5
UAM:Mamm:116487	NBS	Diomede	male	unknown	2012-05-18	DBO 1	170	April	98	6	2	95	92	8	13.6
UAM:Mamm:116495	NBS	Gambell	female	unknown	2012-05-12	DBO 1	170	April	98	133	101	423	64	37	12.2
UAM:Mamm:116496	NBS	Gambell	female	unknown	2012-05-18	DBO 1	170	April	98	5	5	22	69	31	12.8
UAM:Mamm:116497	NBS	Gambell	female	unknown	2012-05-17	DBO 1	170	April	98	8	3	20	65	36	12.6
UAM:Mamm:116498	NBS	Savoonga	female	unknown	2012-05-18	DBO 1	170	April	98	15	14	32	52	49	12.9
UAM:Mamm:116511	NBS	Savoonga	female	unknown	2012-05-19	DBO 1	170	April	98	8	6	10	42	59	13.5
UAM:Mamm:116519	NBS	Gambell	female	unknown	2012-05-13	DBO 1	170	April	98	50	47	38	28	73	13
UAM:Mamm:116520	NBS	Gambell	female	unknown	2012-05-09	DBO 1	170	April	98	211	182	781	67	33	12.4
UAM:Mamm:116521	NBS	Gambell	female	adult	2012-05-18	DBO 1	170	April	98	186	218	309	43	58	13.4
UAM:Mamm:116559	NBS	Gambell	female	unknown	2012-05-08	DBO 1	170	April	98	32	34	269	80	20	12.6
UAM:Mamm:116560	NBS	Hooper Bay	male	unknown	2012-05-18	DBO 1	170	April	98	23	73	614	86	14	15.3
UAM:Mamm:116562	NBS	Hooper Bay	female	unknown	2012-05-18	DBO 1	170	April	98	2	2	71	95	5	15.2
UAM:Mamm:116581	NBS	Gambell	female	unknown	2012-05-17	DBO 1	170	April	98	35	15	30	38	63	13.8
UAM:Mamm:116615	NBS	Gambell	male	unknown	2012-05-18	DBO 1	170	April	98	13	7	632	97	3	15.2
UAM:Mamm:116616	NBS	Diomede	male	unknown	2012-05-18	DBO 1	170	April	98	15	13	177	86	14	12.7
UAM:Mamm:116637	NBS	Savoonga	male	unknown	2012-05-17	DBO 1	170	April	98	6	10	60	79	21	12.7
UAM:Mamm:116648	NBS	Savoonga	male	unknown	2012-05-18	DBO 1	170	April	98	0	2	52	96	4	12.9
UAM:Mamm:116662	NBS	Savoonga	female	unknown	2012-05-20	DBO 1	170	April	98	8	9	11	39	62	13.8
UAM:Mamm:116663	NBS	Savoonga	male	unknown	2012-05-17	DBO 1	170	April	98	29	11	96	71	29	13.1
UAM:Mamm:116679	NBS	Gambell	female	unknown	2012-05-13	DBO 1	170	April	98	25	18	150	78	22	13.4
UAM:Mamm:116747	NBS	Savoonga	male	unknown	2012-05-19	DBO 1	170	April	98	7	3	22	69	31	12.6
UAM:Mamm:116748	NBS	Gambell	female	unknown	2012-05-13	DBO 1	170	April	98	13	3	80	83	17	12.8
UAM:Mamm:116749	NBS	Gambell	female	unknown	2012-05-18	DBO 1	170	April	98	20	32	43	45	56	13.1
UAM:Mamm:117033	NBS	Gambell	female	unknown	2012-05-13	DBO 1	170	April	98	72	27	157	61	40	13
UAM:Mamm:117085	NBS	Savoonga	male	unknown	2012-05-19	DBO 1	170	April	98	2	3	35	88	12	12.3
UAM:Mamm:125287	NBS	Gambell	female	unknown	2014-05-25	DBO 1	126	May	10	15	8	27	54	47	12.4
UAM:Mamm:125288	NBS	Gambell	male	adult	2014-05-04	DBO 1	126	April	74	30	20	38	43	58	13
UAM:Mamm:125289	NBS	Gambell	female	adult	2014-05-17	DBO 1	126	April	74	85	79	47	22	79	13.1
UAM:Mamm:125290	NBS	Gambell	male	adult	2014-05-04	DBO 1	126	April	74	9	14	14	38	63	13.1
UAM:Mamm:125291	NBS	Gambell	female	adult	2014-05-04	DBO 1	126	April	74	14	18	23	42	59	14.3
UAM:Mamm:125292	NBS	Gambell	female	adult	2014-05-04	DBO 1	126	April	74	28	23	23	31	70	14.2
UAM:Mamm:125293	NBS	Gambell	female	adult	2014-05-04	DBO 1	126	April	74	66	34	66	40	61	13.8
UAM:Mamm:125301	NBS	Savoonga	male	adult	2014-05-16	DBO 1	126	April	74	18	33	92	64	37	12.7
UAM:Mamm:125302	NBS	Savoonga	male	calf	2014-05-22	DBO 1	126	May	10	8	5	23	64	37	12.9
UAM:Mamm:125304	NBS	Savoonga	male	adult	2012-05-18	DBO 1	170	April	98	17	16	60	65	36	11.9
UAM:Mamm:125305	NBS	Savoonga	male	adult	2014-05-03	DBO 1	126	April	74	5	2	7	50	51	12.3
UAM:Mamm:125306	NBS	Savoonga	female	unknown	2014-05-22	DBO 1	126	May	10	26	13	16	29	72	13.5
UAM:Mamm:125307	NBS	Savoonga	male	unknown	2014-05-04	DBO 1	126	April	74	5	4	12	57	44	12.5
UAM:Mamm:125308	NBS	Savoonga	male	adult	2014-05-22	DBO 1	126	May	10	2	2	5	56	45	12.3
UAM:Mamm:125309	NBS	Savoonga	unknown	adult	2014-05-16	DBO 1	126	April	74	14	12	33	56	45	13.3
UAM:Mamm:125310	NBS	Savoonga	male	adult	2014-05-22	DBO 1	126	May	10	1	1	10	83	17	12.2
UAM:Mamm:125311	NBS	Savoonga	male	adult	2014-05-03	DBO 1	126	April	74	1	2	9	75	25	12.9
UAM:Mamm:125312	NBS	Savoonga	male	unknown	2014-05-22	DBO 1	126	May	10	2	1	28	90	10	13.2
UAM:Mamm:125314	NBS	Savoonga	male	calf	2014-05-04	DBO 1	126	April	74	9	8	42	71	29	13.1
UAM:Mamm:125315	NBS	Savoonga	female	adult	2014-05-06	DBO 1	126	April	74	8	7	34	69	31	13.4
UAM:Mamm:125316	NBS	Savoonga	male	adult	2014-05-22	DBO 1	126	May	10	4	3	7	50	51	11.9
UAM:Mamm:125317	NBS	Savoonga	male	unknown	2014-05-16	DBO 1	126	April	74	34	29	93	60	41	13.2
UAM:Mamm:125318	NBS	Savoonga	male	adult	2014-05-22	DBO 1	126	May	10	10	11	15	42	59	12.2
UAM:Mamm:125319	NBS	Savoonga	male	adult	2014-05-11	DBO 1	126	April	74	57	30	72	45	56	13.3
UAM:Mamm:125320	NBS	Savoonga	male	adult	2014-05-22	DBO 1	126	May	10	9	2	9	45	56	13
UAM:Mamm:125321	NBS	Savoonga	male	unknown	2014-05-04	DBO 1	126	April	74	2	2	19	83	17	12.4
UAM:Mamm:125322	NBS	Savoonga	male	unknown	2014-05-04	DBO 1	126	April	74	20	12	56	64	37	13.6
UAM:Mamm:125323	NBS	Savoonga	male	adult	2014-05-04	DBO 1	126	April	74	11	12	76	77	23	12.5
UAM:Mamm:125324	NBS	Savoonga	male	adult	2014-05-04	DBO 1	126	April	74	36	32	46	40	61	13
UAM:Mamm:125325	NBS	Savoonga	male	adult	2014-05-04	DBO 1	126	April	74	2	2	10	71	29	13.1
UAM:Mamm:125327	NBS	Savoonga	male	adult	2014-05-04	DBO 1	126	April	74	3	3	15	71	29	13.4
UAM:Mamm:125328	NBS	Savoonga	female	unknown	2014-05-04	DBO 1	126	April	74	125	83	115	36	65	14.1
UAM:Mamm:125330	NBS	Savoonga	male	adult	2014-05-16	DBO 1	126	April	74	24	31	57	51	50	12.8
UAM:Mamm:131796	NBS	Savoonga	male	adult	2016-05-14	DBO 1	109	April	48	188	194	1977	84	16	12.5
UAM:Mamm:131797	NBS	Savoonga	male	adult	2016-05-14	DBO 1	109	April	48	67	64	334	72	28	12.4
UAM:Mamm:131798	NBS	Savoonga	female	adult	2016-05-14	DBO 1	109	April	48	23	13	87	71	29	12.8
UAM:Mamm:131799	NBS	Savoonga	male	adult	2016-05-11	DBO 1	109	April	48	3	9	32	73	27	13
UAM:Mamm:131800	NBS	Savoonga	male	calf	2014-05-13	DBO 1	126	April	74	43	76	337	74	26	13.1
UAM:Mamm:131801	NBS	Savoonga	male	calf	2016-05-14	DBO 1	109	April	48	2	5	24	77	23	11.9
UAM:Mamm:131802	NBS	Savoonga	male	adult	2016-05-20	DBO 1	109	May	48	217	280	1557	76	24	12.4
UAM:Mamm:131803	NBS	Savoonga	male	adult	2016-05-11	DBO 1	109	April	48	7	5	63	84	16	13.4
UAM:Mamm:131804	NBS	Savoonga	male	adult	2016-05-11	DBO 1	109	April	48	106	98	167	45	56	12.7
UAM:Mamm:131805	NBS	Savoonga	male	adult	2016-05-14	DBO 1	109	April	48	498	501	3008	75	25	13.2
UAM:Mamm:131806	NBS	Savoonga	male	adult	2016-05-11	DBO 1	109	April	48	1	1	20	91	9	12.7
UAM:Mamm:131807	NBS	Savoonga	male	adult	2016-05-14	DBO 1	109	April	48	118	118	1061	82	18	12.5
UAM:Mamm:131808	NBS	Savoonga	male	adult	2016-05-14	DBO 1	109	April	48	649	396	4212	80	20	12.5
UAM:Mamm:131809	NBS	Savoonga	male	adult	2016-05-14	DBO 1	109	April	48	131	244	1761	82	18	12.4
UAM:Mamm:131810	NBS	Savoonga	male	adult	2016-05-20	DBO 1	109	May	2	366	427	2599	77	23	13.6
UAM:Mamm:131811	NBS	Savoonga	male	adult	2016-05-20	DBO 1	109	May	2	588	739	2580	66	34	13.5
UAM:Mamm:131813	NBS	Savoonga	female	adult	2016-05-14	DBO 1	109	April	48	21	3	120	83	17	15.5
UAM:Mamm:131814	NBS	Gambell	female	adult	2016-05-13	DBO 1	109	April	48	449	611	1831	63	38	14.1
UAM:Mamm:131815	NBS	Gambell	female	adult	2016-05-14	DBO 1	109	April	48	12	8	38	66	34	13.1
UAM:Mamm:131816	NBS	Gambell	female	adult	2016-04-29	DBO 1	109	April	48	9	7	12	43	58	13.5
UAM:Mamm:131817	NBS	Gambell	female	adult	2016-04-21	DBO 1	109	April	48	9	3	21	64	37	14.1
UAM:Mamm:131818	NBS	Gambell	female	adult	2016-04-20	DBO 1	109	April	48	44	9	100	65	36	14
UAM:Mamm:131819	NBS	Gambell	female	adult	2016-04-20	DBO 1	109	April	48	62	75	57	29	72	14.5
UAM:Mamm:131820	NBS	Gambell	female	calf	2016-05-13	DBO 1	109	April	48	14	9	69	75	25	15.1
UAM:Mamm:131821	NBS	Gambell	female	adult	2016-04-20	DBO 1	109	April	48	21	3	29	55	46	13.9
UAM:Mamm:131822	NBS	Gambell	female	adult	2016-04-20	DBO 1	109	April	48	1	2	1	25	76	15.6
UAM:Mamm:131823	NBS	Gambell	female	adult	2016-05-12	DBO 1	109	April	48	45	13	98	63	38	15
UAM:Mamm:131824	NBS	Gambell	female	adult	2016-05-12	DBO 1	109	April	48	30	28	151	72	28	14.7
