# Supplementary material for: Female Pacific walruses (Odobenus rosmarus divergens) show greater partitioning of sea ice organic carbon than males: Evidence from ice algae trophic markers
Source: PLoS One. 2021 Aug 19;16(8):e0255686. doi: 10.1371/journal.pone.0255686 (PMC8376070; doi:10.1371/journal.pone.0255686)
Supplement: S2 Table — Sample data includes location/region, year, month, sex, and age class of the specimen. Samples were assigned to either Distributed Biological Observatory (DBO) 1 or 4 for sea ice analysis purposes. The biomarker abundance data (IP25, HBI II and HBI III) was used to calculate the H-Print and iPOC values. Monthly mean sea ice concentrations were collected from the assigned DBO region and the month indicated. Sea ice persistence values are reported by year. (XLSX) [file pone.0255686.s002.xlsx]

## Sheet: S2 Table
species	Sex	Year	Region	FG	iPOC	d15N
Macoma calcarea	-	2018	Chukchi	benthic	29.38	9.6
Macoma calcarea	-	2018	Chukchi	benthic	33.46	10.1
Macoma calcarea	-	2018	Chukchi	benthic	34.48	9.1
Macoma calcarea	-	2018	Chukchi	benthic	36.52	10.1
Macoma calcarea	-	2018	Chukchi	benthic	41.62	11
Macoma calcarea	-	2018	Chukchi	benthic	46.72	9.2
Macoma calcarea	-	2018	Chukchi	benthic	29.38	9.6
Macoma calcarea	-	2018	Chukchi	benthic	33.46	10.1
Macoma calcarea	-	2018	Chukchi	benthic	34.48	9.1
Macoma calcarea	-	2018	Chukchi	benthic	36.52	10.1
Macoma calcarea	-	2018	Chukchi	benthic	41.62	11
Macoma calcarea	-	2018	Chukchi	benthic	46.72	9.2
Macoma calcarea	-	2018	Chukchi	benthic	36.52	10.1
Macoma calcarea	-	2018	Chukchi	benthic	46.72	11
Macoma calcarea	-	2018	Chukchi	benthic	29.38	9.2
Macoma calcarea	-	2015	NBS	benthic	1.84	8.5
Macoma calcarea	-	2015	NBS	benthic	7.96	9.3
Macoma calcarea	-	2015	NBS	benthic	13.06	10.1
Macoma calcarea	-	2015	NBS	benthic	1.84	8.5
Macoma calcarea	-	2015	NBS	benthic	7.96	9.3
Macoma calcarea	-	2015	NBS	benthic	13.06	10.1
Macoma calcarea	-	2015	NBS	benthic	1.84	8.5
Macoma calcarea	-	2015	NBS	benthic	7.96	9.3
Macoma calcarea	-	2015	NBS	benthic	13.06	10.1
Macoma calcarea	-	2015	NBS	benthic	1.84	8.5
Macoma calcarea	-	2015	NBS	benthic	7.96	9.3
Macoma calcarea	-	2015	NBS	benthic	13.06	10.1
Macoma calcarea	-	2015	NBS	benthic	1.84	8.5
Macoma calcarea	-	2015	NBS	benthic	7.96	9.3
Macoma calcarea	-	2015	NBS	benthic	13.06	10.1
Macoma calcarea	-	2015	NBS	benthic	1.84	8.5
Macoma calcarea	-	2015	NBS	benthic	7.96	9.3
Macoma calcarea	-	2015	NBS	benthic	13.06	10.1
Odobenus rosmarus divergens	female	2012	Chukchi	consumer	32.4	14.7
Odobenus rosmarus divergens	female	2012	Chukchi	consumer	37.5	14
Odobenus rosmarus divergens	female	2012	Chukchi	consumer	43.7	14.3
Odobenus rosmarus divergens	female	2014	Chukchi	consumer	65.1	13.9
Odobenus rosmarus divergens	female	2014	Chukchi	consumer	49.8	14.3
Odobenus rosmarus divergens	male	2012	Chukchi	consumer	43.7	13.5
Odobenus rosmarus divergens	male	2012	Chukchi	consumer	32.4	15
Odobenus rosmarus divergens	male	2012	Chukchi	consumer	29.4	13.8
Odobenus rosmarus divergens	male	2014	Chukchi	consumer	40.6	13.8
Odobenus rosmarus divergens	male	2014	Chukchi	consumer	66.1	15
Odobenus rosmarus divergens	female	2012	Chukchi	consumer	22.2	16.1
Odobenus rosmarus divergens	female	2012	Chukchi	consumer	43.7	15.8
Odobenus rosmarus divergens	female	2014	Chukchi	consumer	75.3	15.9
Odobenus rosmarus divergens	male	2014	Chukchi	consumer	71.2	16.9
Odobenus rosmarus divergens	male	2014	Chukchi	consumer	95.7	16.3
Odobenus rosmarus divergens	male	2014	Chukchi	consumer	81.4	15.5
Odobenus rosmarus divergens	female	2012	NBS	consumer	57.9	13.4
Odobenus rosmarus divergens	female	2014	NBS	consumer	59	14.3
Odobenus rosmarus divergens	female	2014	NBS	consumer	70.2	14.2
Odobenus rosmarus divergens	female	2014	NBS	consumer	61	13.8
Odobenus rosmarus divergens	female	2014	NBS	consumer	79.4	13.1
Odobenus rosmarus divergens	female	2014	NBS	consumer	31.4	13.4
Odobenus rosmarus divergens	female	2016	NBS	consumer	29.4	12.8
Odobenus rosmarus divergens	female	2016	NBS	consumer	35.5	14
Odobenus rosmarus divergens	female	2016	NBS	consumer	76.3	15.6
Odobenus rosmarus divergens	female	2016	NBS	consumer	72.2	14.5
Odobenus rosmarus divergens	female	2016	NBS	consumer	45.7	13.9
Odobenus rosmarus divergens	female	2016	NBS	consumer	36.5	14.1
Odobenus rosmarus divergens	female	2016	NBS	consumer	57.9	13.5
Odobenus rosmarus divergens	female	2016	NBS	consumer	28.4	14.7
Odobenus rosmarus divergens	female	2016	NBS	consumer	37.5	15
Odobenus rosmarus divergens	female	2016	NBS	consumer	37.5	14.1
Odobenus rosmarus divergens	female	2016	NBS	consumer	17.1	15.5
Odobenus rosmarus divergens	female	2016	NBS	consumer	34.5	13.1
Odobenus rosmarus divergens	male	2012	NBS	consumer	35.5	11.9
Odobenus rosmarus divergens	male	2014	NBS	consumer	25.3	12.9
Odobenus rosmarus divergens	male	2014	NBS	consumer	50.8	12.3
Odobenus rosmarus divergens	male	2014	NBS	consumer	63	13.1
Odobenus rosmarus divergens	male	2014	NBS	consumer	61	13
Odobenus rosmarus divergens	male	2014	NBS	consumer	29.4	13.1
Odobenus rosmarus divergens	male	2014	NBS	consumer	29.4	13.4
Odobenus rosmarus divergens	male	2014	NBS	consumer	57.9	13
Odobenus rosmarus divergens	male	2014	NBS	consumer	23.3	12.5
Odobenus rosmarus divergens	male	2014	NBS	consumer	55.9	13.3
Odobenus rosmarus divergens	male	2014	NBS	consumer	49.8	12.8
Odobenus rosmarus divergens	male	2014	NBS	consumer	36.5	12.7
Odobenus rosmarus divergens	male	2014	NBS	consumer	50.8	11.9
Odobenus rosmarus divergens	male	2014	NBS	consumer	17.1	12.2
Odobenus rosmarus divergens	male	2014	NBS	consumer	59	12.2
Odobenus rosmarus divergens	male	2014	NBS	consumer	55.9	13
Odobenus rosmarus divergens	male	2014	NBS	consumer	44.7	12.3
Odobenus rosmarus divergens	male	2015	NBS	consumer	24.3	13
Odobenus rosmarus divergens	male	2016	NBS	consumer	9	12.7
Odobenus rosmarus divergens	male	2016	NBS	consumer	27.3	13
Odobenus rosmarus divergens	male	2016	NBS	consumer	55.9	12.7
Odobenus rosmarus divergens	male	2016	NBS	consumer	16.1	13.4
Odobenus rosmarus divergens	male	2016	NBS	consumer	16.1	12.5
Odobenus rosmarus divergens	male	2016	NBS	consumer	25.3	13.2
Odobenus rosmarus divergens	male	2016	NBS	consumer	20.2	12.5
Odobenus rosmarus divergens	male	2016	NBS	consumer	18.2	12.5
Odobenus rosmarus divergens	male	2016	NBS	consumer	18.2	12.4
Odobenus rosmarus divergens	male	2016	NBS	consumer	28.4	12.4
Odobenus rosmarus divergens	male	2016	NBS	consumer	24.3	12.4
Odobenus rosmarus divergens	male	2016	NBS	consumer	23.3	13.6
Odobenus rosmarus divergens	male	2016	NBS	consumer	34.5	13.5
Odobenus rosmarus divergens	female	2016	NBS	consumer	25.3	15.1
Odobenus rosmarus divergens	male	2014	NBS	consumer	26.3	13.1
Odobenus rosmarus divergens	male	2014	NBS	consumer	29.4	13.1
Odobenus rosmarus divergens	male	2014	NBS	consumer	36.5	12.9
Odobenus rosmarus divergens	male	2016	NBS	consumer	23.3	11.9
Odobenus rosmarus divergens	female	2012	NBS	consumer	20.2	12.6
Odobenus rosmarus divergens	female	2012	NBS	consumer	33.5	12.4
Odobenus rosmarus divergens	female	2012	NBS	consumer	36.5	12.2
Odobenus rosmarus divergens	female	2012	NBS	consumer	39.6	13
Odobenus rosmarus divergens	female	2012	NBS	consumer	22.2	13.4
Odobenus rosmarus divergens	female	2012	NBS	consumer	73.2	13
Odobenus rosmarus divergens	female	2012	NBS	consumer	40.6	13.6
Odobenus rosmarus divergens	female	2012	NBS	consumer	53.9	13.7
Odobenus rosmarus divergens	female	2012	NBS	consumer	17.1	12.8
Odobenus rosmarus divergens	female	2012	NBS	consumer	35.5	14.5
Odobenus rosmarus divergens	female	2012	NBS	consumer	63	13.8
Odobenus rosmarus divergens	female	2012	NBS	consumer	35.5	12.6
Odobenus rosmarus divergens	female	2012	NBS	consumer	25.3	12.9
Odobenus rosmarus divergens	female	2012	NBS	consumer	42.6	14.5
Odobenus rosmarus divergens	female	2012	NBS	consumer	48.8	12.9
Odobenus rosmarus divergens	female	2012	NBS	consumer	69.2	13.2
Odobenus rosmarus divergens	female	2012	NBS	consumer	49.8	13.6
Odobenus rosmarus divergens	female	2012	NBS	consumer	55.9	13.1
Odobenus rosmarus divergens	female	2012	NBS	consumer	4.9	15.2
Odobenus rosmarus divergens	female	2012	NBS	consumer	59	13.5
Odobenus rosmarus divergens	female	2012	NBS	consumer	62	13.8
Odobenus rosmarus divergens	female	2012	NBS	consumer	31.4	12.8
Odobenus rosmarus divergens	female	2014	NBS	consumer	65.1	14.1
Odobenus rosmarus divergens	female	2014	NBS	consumer	72.2	13.5
Odobenus rosmarus divergens	female	2014	NBS	consumer	46.7	12.4
Odobenus rosmarus divergens	male	2012	NBS	consumer	29.4	13.1
Odobenus rosmarus divergens	male	2012	NBS	consumer	21.2	12.7
Odobenus rosmarus divergens	male	2012	NBS	consumer	8	13.6
Odobenus rosmarus divergens	male	2012	NBS	consumer	14.1	12.7
Odobenus rosmarus divergens	male	2012	NBS	consumer	2.9	15.2
Odobenus rosmarus divergens	male	2012	NBS	consumer	14.1	15.3
Odobenus rosmarus divergens	male	2012	NBS	consumer	3.9	12.9
Odobenus rosmarus divergens	male	2012	NBS	consumer	12	12.3
Odobenus rosmarus divergens	male	2012	NBS	consumer	31.4	12.6
Odobenus rosmarus divergens	male	2014	NBS	consumer	43.7	12.5
Odobenus rosmarus divergens	male	2014	NBS	consumer	36.5	13.6
Odobenus rosmarus divergens	male	2014	NBS	consumer	17.1	12.4
Odobenus rosmarus divergens	male	2014	NBS	consumer	40.6	13.2
Odobenus rosmarus divergens	male	2014	NBS	consumer	10	13.2
